# Supplementary material for: Intravenous Administration of Heat Shock-Treated MSCs Can Improve Neuroprotection and Neuroregeneration in Canine Spinal Cord Injury Model
Source: Animals (Basel). 2020 Nov 20;10(11):2164. doi: 10.3390/ani10112164 (PMC7699699; doi:10.3390/ani10112164)
Supplement: Supplementary file 1 [file animals-10-02164-s001.zip]

Archive with 1 entries (1 files):
- animals-1005173-supplementary.mp4
